# Supplementary material for: Quantifying Physical Activity in Young Children Using a Three-Dimensional Camera
Source: Sensors (Basel). 2020 Feb 19;20(4):1141. doi: 10.3390/s20041141 (PMC7071428; doi:10.3390/s20041141)
Supplement: Supplementary file 1 [file sensors-20-01141-s001.zip]

Archive with 3 entries (2 files):
- KinectVision_Demo_02132020.mov
- __MACOSX/
- __MACOSX/._KinectVision_Demo_02132020.mov
